# Supplementary material for: Optimized and Personalized Phlebotomy Schedules for Patients Suffering From Polycythemia Vera
Source: Front Physiol. 2020 Apr 17;11:328. doi: 10.3389/fphys.2020.00328 (PMC7180210; doi:10.3389/fphys.2020.00328)
Supplement: Supplementary file 1 [file Presentation_1.zip]

Archive with 6 entries (5 files):
- appendix_files/
- appendix_files/appendix.bib
- appendix_files/appendix_only.pdf
- appendix_files/appendix_only.tex
- appendix_files/frontiersinHLTH&FPHY.bst
- appendix_files/frontiersSCNS_appendix.cls
