# Supplementary material for: Optimized and Personalized Phlebotomy Schedules for Patients Suffering From Polycythemia Vera
Source: Front Physiol. 2020 Apr 17;11:328. doi: 10.3389/fphys.2020.00328 (PMC7180210; doi:10.3389/fphys.2020.00328)
Supplement: Supplementary file 1 [file Presentation_1.zip › appendix_files/appendix.bib]

@Book{Bryson1975,
  Title                    = {{A}pplied {O}ptimal {C}ontrol},
  Author                   = {Bryson, A.E. and Ho, Y.-C.},
  Publisher                = {Wiley},
  Year                     = {1975},
  Address                  = {New York},
  Mlanguage                = {E}
}
