# Supplementary material for: Optimized and Personalized Phlebotomy Schedules for Patients Suffering From Polycythemia Vera
Source: Front Physiol. 2020 Apr 17;11:328. doi: 10.3389/fphys.2020.00328 (PMC7180210; doi:10.3389/fphys.2020.00328)
Supplement: Supplementary file 1 [file Presentation_1.zip › appendix_files/appendix_only.tex]

%%%%%%%%%%%%%%%%%%%%%%%%%%%%%%%%%%%%%%%%%%%%%%%%%%%%%%%%%%%%%%%%%%%%%%%%%%%%%%%%%%%%%%%%%%%%%%%%%%%%%%%%%%%%%%%%%%%%%%%%%%%%%%%%%%%%%%%%%%%%%%%%%%%%%%%%%%%
% This is just an example/guide for you to refer to when submitting manuscripts to Frontiers, it is not mandatory to use Frontiers .cls files nor frontiers.tex  %
% This will only generate the Manuscript, the final article will be typeset by Frontiers after acceptance.   
%                                              %
%                                                                                                                                                         %
% When submitting your files, remember to upload this *tex file, the pdf generated with it, the *bib file (if bibliography is not within the *tex) and all the figures.
%%%%%%%%%%%%%%%%%%%%%%%%%%%%%%%%%%%%%%%%%%%%%%%%%%%%%%%%%%%%%%%%%%%%%%%%%%%%%%%%%%%%%%%%%%%%%%%%%%%%%%%%%%%%%%%%%%%%%%%%%%%%%%%%%%%%%%%%%%%%%%%%%%%%%%%%%%%

%%% Version 3.4 Generated 2018/06/15 %%%
%%% You will need to have the following packages installed: datetime, fmtcount, etoolbox, fcprefix, which are normally inlcuded in WinEdt. %%%
%%% In http://www.ctan.org/ you can find the packages and how to install them, if necessary. %%%
%%%  NB logo1.jpg is required in the path in order to correctly compile front page header %%%

\documentclass[utf8]{frontiersSCNS_appendix} % for Science, Engineering and Humanities and Social Sciences articles
%\documentclass[utf8]{frontiersHLTH} % for Health articles
%\documentclass[utf8]{frontiersFPHY} % for Physics and Applied Mathematics and Statistics articles

%\setcitestyle{square} % for Physics and Applied Mathematics and Statistics articles
\usepackage{url,hyperref,lineno,microtype,subcaption}
\usepackage[onehalfspacing]{setspace}
\usepackage[verbose]{placeins}  % for float barrier
\linenumbers


% Leave a blank line between paragraphs instead of using \\


\def\keyFont{\fontsize{8}{11}\helveticabold }
\def\firstAuthorLast{Lilienthal {et~al.}} %use et al only if is more than 1 author
\def\Authors{Patrick Lilienthal\,$^{1,*, \dagger}$, Manuel Tetschke\,$^{1, \dagger}$, Enrico Schalk \,$^{2}$, Thomas Fischer \,$^{2}$ and Sebastian Sager\,$^{1}$}
% Affiliations should be keyed to the author's name with superscript numbers and be listed as follows: Laboratory, Institute, Department, Organization, City, State abbreviation (USA, Canada, Australia), and Country (without detailed address information such as city zip codes or street names).
% If one of the authors has a change of address, list the new address below the correspondence details using a superscript symbol and use the same symbol to indicate the author in the author list.
\def\Address{$^{1}$Institute for Mathematical Optimization, Otto-von-Guericke-University Magdeburg, Magdeburg, Germany \\
$^{2}$Department of Hematology and Oncology, Medical Center, Otto-von-Guericke-University Magdeburg, Magdeburg, Germany \\
$^{\dagger}$ These authors contributed equally to this work. }
% The Corresponding Author should be marked with an asterisk
% Provide the exact contact address (this time including street name and city zip code) and email of the corresponding author
\def\corrAuthor{Patrick Lilienthal}

\def\corrEmail{patrick-marcel.lilienthal@ovgu.de}


%%%%%%%% own commands
\usepackage{tikz}
\usepackage{pgfplots, siunitx}
\usepgfplotslibrary{groupplots}
\usepgfplotslibrary{units}
%nice tables
\usepackage{dcolumn,booktabs}
\newcolumntype{d}[1]{D{.}{.}{#1}}
\newcommand\mc[1]{\multicolumn{1}{c}{#1}} % handy shortcut macro

\usepackage{amsmath,amsthm,bm,mathrsfs}
\newtheorem{definition}{Definition}

\usepackage[english]{babel}

\usepackage{algorithm, algorithmicx}
\usepackage[noend]{algpseudocode}


%\usepgfplotslibrary{external} 
%\tikzset{external/system call={pdflatex \tikzexternalcheckshellescape -halt-on-error -interaction=batchmode -jobname "\image" "\texsource"}} 
%\tikzexternalize[prefix=tikz_externalize/]

%%%%%%%%%%%%%%%%% our definitions
\newcommand{\bit}{\begin{itemize}}
\newcommand{\eit}{\end{itemize}}
\newcommand{\tblue}[1]{#1}
\newcommand{\tred}[1]{#1}

\newcommand{\lvlLL}{\cellcolor[gray]{0.95}}
\newcommand{\rowGrey}{\rowcolor[gray]{0.85}}
\newcommand{\rowMediumGrey}{\rowcolor[gray]{0.9}}
\newcommand{\rowLightGrey}{\rowcolor[gray]{0.95}}

\newcommand{\R}{{\mathbb{R}}}
\newcommand{\Lag}{\mathcal{L}}
\newcommand{\Ham}{\mathcal{H}}
\newcommand{\tf}{t_\mathrm{f}}
\newcommand{\dt}{\; \mathrm{d} t}

\newcommand{\todo}[1]{{\textcolor{magenta}{TODO: #1}}}
\newcommand{\new}[1]{{\textcolor{blue}{#1}}}
\newcommand{\cancel}[1]{{\sout{\textcolor{red}{#1}}}}
%\renewcommand{\new}[1]{#1}

\newcommand{\newnew}[1]{{\textcolor{blue}{#1}}}
\renewcommand{\newnew}[1]{#1}

% Befehl für Durchstreichen von Text; commmand: \sout{}
\usepackage{ulem}

%\renewcommand{\sout}[1]{}
\newcommand{\raus}[1]{}

\usepackage{tabularx}
%%%%%%%%%%%%%%%%%%%%%%%%%%%%%%%%%%%%%%%%%%%%%%%%%%%%%%%%%%%%%%%%%%%%%%%%%%%%%%%%%%
%%%%%%%%%%%%%%%%%%%%%%%%%%%%%%%%%%%%%%%%%%%%%%%%%%%%%%%%%%%%%%%%%%%%%%%%%%%%%%%%%%


\newcounter{defcounter}
\setcounter{defcounter}{0}

\newenvironment{myequation}{%
\addtocounter{equation}{-1}
\refstepcounter{defcounter}
\renewcommand\theequation{A\thedefcounter}
\begin{equation}}
{\end{equation}}


\begin{document}
\onecolumn

\title[OPTIMIZED PHLEBOTOMY SCHEDULES FOR PV]{} 


\FloatBarrier

\appendix
\section*{Appendix}
\addcontentsline{toc}{section}{Appendices}
\renewcommand{\thesubsection}{\Alph{subsection}}

\subsection{Formulation as a continuous optimal control problem}\label{appendix:continuous_OCP}

Here, we describe the detailed calculations of the control trajectory $u^\ast$ from Section 2.4.3. We used Pontryagins maximum principle on the continuous problem formulation to derive the properties of the optimal control trajectory. The occurring Lagrange multiplier, which in standard notation is as $\lambda$, is renamed to $l$ to prevent confusion with the variable $\lambda_{\text{PV}}$. For further details on this procedure, we refer the reader to \cite{Bryson1975}. \\

In the continuous OCP, we try to minimize the donation volume over the time horizon $\left[0, T\right]$. Equation (16) with continuous phlebotomy by Equation (2) and according to constraints can be rewritten as: 

\begin{myequation}
\begin{array}{ll}
\displaystyle \min_{u(\cdot)} & \displaystyle\int_{0}^{T} u(t) \mathrm{d}t \\
\text{subject to} \\[2ex]
\dot{x_1}(t) &= \beta \left(X_0 - k_1 \cdot x_1(t) \right) + \gamma \cdot (1 - \lambda_{\text{PV}}) \cdot \left( 1 - \frac{x_3(t)}{B}   \right) \cdot x_1(t) + \lambda_{\text{PV}} \cdot \gamma^{\ast} \cdot x_1(t)  \\
\dot{x_2}(t) &= \beta \left(k_1 \cdot x_1(t) - k_2 \cdot x_2(t)\right) \\
\dot{x_3}(t) &= \beta \left( k_2 \cdot x_2(t) - \alpha \cdot x_3(t)  \right)  - u(t)  \cdot \frac{V_{\text{max}}}{V_{\text{pat}}} \cdot x_3(t)  \\
x(0) & = x_0 \\[1.2ex]
c_{\text{up}} (t) &= X_{3,\text{up}} - x_3(t) \geq 0 \\
c_{\text{lo}} (t) &= x_3 (t) - X_{3, lo} \geq 0 \\
u(t) & \in \left[0, 1 \right]
\end{array} \label{cont_problem}
\end{myequation}

The control function $u(\cdot)$ occurs linearly in the right-hand side of the system $f_{\text{PV}}$. Therefore, we try to find the switching function of the Hamiltonian, given by

\begin{myequation}\label{eq:hamiltonian_ocp}
\mathcal{H} = -\mathcal{L} + l^{T} \cdot f_{\text{PV}}  - \mu \cdot c^{(q)}
\end{myequation}

with the Lagrange term $\mathcal{L} = u$ and Lagrange multipliers $l$. Here, $\mu \leq 0$ with $\mu \neq 0$ if the respective constraint $c$ is violated. Further, $q$ is the minimal number of time derivatives of $c_\cdot(\cdot)$ until the expression is directly dependent on $u$. For both constraint equations $q=1$ as

\begin{align*}
c_{\text{up}}^{(1)} &= - f_{\text{PV}, 3}(t) \\ 
c_{\text{lo}}^{(1)} &=   f_{\text{PV}, 3}(t) \\ 
\end{align*} 

and $f_{\text{PV}, 3}$ directly depends on $u$, as can be seen above. We now try to find a reformulation of the Hamiltonian $\mathcal{H}$ in the form of 
\begin{myequation}
\mathcal{H} = u(t) \cdot S(\cdot) + \mbox{expressions independent of u}
\end{myequation}
From Equation \eqref{eq:hamiltonian_ocp} it follows that 

\begin{align*}
\mathcal{H} &= -\mathcal{L} + l^{T} \cdot f  - \mu \cdot c^{(1)} \\
&= -u(t) + l_1 \cdot f_{\text{PV}, 1} + l_2 \cdot f_{\text{PV}, 2} + \left( l_3 \pm \mu  \right) \cdot f_{\text{PV}, 3} \\
&= u(t) \cdot \left[ -1 - \left( l_3 \pm \mu  \right) \cdot \frac{V_{\text{max}}}{V_{\text{pat}}} \cdot x_3(t) \right] + l_1 \cdot f_{\text{PV}, 1} \\
&+ l_2 \cdot f_{\text{PV}, 2} + \left( l_3 \pm \mu  \right) \cdot \beta \cdot \left(k_2 \cdot x_2(t) - \alpha \cdot x_3(t)  \right) \\
\Rightarrow S(x, l, \mu) &= -1 - \left( l \pm \mu \right) \cdot \frac{V_{\text{max}}}{V_{\text{pat}}} \cdot x_3(t)
\end{align*}
where $+\mu$ if $c_{\text{up}}$ is active, and $-\mu$ if $c_{\text{lo}}$ is active.
\\
We first investigate the case where $\mu=0$ on an interval $\left[0, t_f \right]$, i.e., where no constraint is active. To evaluate the switching function $S$ on this interval, we look at the adjoint equations and the adjoint final value for $\lambda$:

\begin{align*}
- \dot{l}_1 = \mathcal{H}_{x_1} &= \beta \cdot k_1 \cdot \left( l_2 - l_1 \right) + l_1 \cdot  \gamma \cdot \left( 1 - \lambda_{\text{PV}} \right) \cdot \left(1 - \frac{x_3}{B} \right) + l_1 \cdot  \lambda_{\text{PV}} \cdot \gamma^{\ast} \\
- \dot{l}_2 = \mathcal{H}_{x_2} &= \beta \cdot k_2 \cdot \left( l_3 - l_2  \right)  \\
- \dot{l}_3 = \mathcal{H}_{x_3} &= - l_1 \cdot \frac{\gamma \cdot \lambda_{\text{PV}}}{B} \cdot x_1 - l_3 \cdot \left( \alpha  - u(t) \cdot \frac{V_{\text{max}}}{V_{\text{pat}}}\right)\\
l (t_f) &= \frac{\partial E}{ \partial x} (x(t_f))^{T} = 0
\end{align*}  

The substitution $t \rightarrow t_f - t$ yields the equivalent initial value problem on $\left[0 , t_f \right]$:
 \begin{align*}
\dot{l} &= \mathcal{H}_{x}\\
l (0) &= 0
\end{align*}

As the initial value of the system is zero and all expressions on the right-hand side depend on components of $l$ as a factor, the solution to this IVP on this interval is $l \equiv 0$. Therefore, $S(x, l) \equiv -1 < 0$ and $u^{\ast} = u_{\text{min}} = 0$ on the interval $\left[0, t_f\right]$. Thus, no control will be active if none of the constraints are violated.\\

Starting at the former steady-state value of the system for $\lambda_{\text{PV}}>0$, the number of erythrocytes $x_3$ will grow until the new steady state $B_{\text{PV}}$ is reached or the constraint $c_{\text{up}}$ becomes active. If $B_{\text{PV}}$ is reached before $c_{\text{up}}$, the system will not change without further external influence, and $u = 0$. If instead, $c_{\text{up}}$ becomes active, both $c_{\text{up}}^{(0)} = 0 $ and $c_{\text{up}}^{(1)} = 0 $ hold. From the latter equation, we derive a path control $u_{\text{path}}$:

\begin{align*}
0 = c_{\text{up}}^{(1)} &= f_{\text{PV}, 3} \\
&= \beta \left(k_2 \cdot x_2(t) - \alpha \cdot X_{3,\text{up}} \right) - u_{\text{path}} \cdot  \frac{V_{\text{max}}}{V_{\text{pat}}} \cdot X_{3,\text{up}}     \\
\Leftrightarrow  u_{\text{path}} &= \frac{\beta \cdot \left(k_2 \cdot x_2(t)  - \alpha \cdot X_{3,\text{up}}\right)}{\frac{V_{\text{max}}}{V_{\text{pat}}} \cdot X_{3,\text{up}}}
\end{align*}

As the path control is designed such that $f_{\text{PV}, 3} = 0$ independent of the system states, the constraint will never become inactive. As $x_3$ is monotonically increasing, the lower constraint $c_{\text{lo}}$ will never become active. The overall control $u^\ast$ for this system is therefore given by

\begin{myequation}
u^{\ast}(t) = \begin{cases} 
0&, c_{\text{up}} > 0 \\
u_{\text{path}}&, c_{\text{up}} = 0
\end{cases}
\end{myequation}

\subsection{Steady-state analysis of the PV erythropoiesis model}\label{appendix:steady_state_calculation}
\subsubsection*{Calculation of system's steady-state}
Here, we present the calculation of the steady state for the extended erythropoiesis model (16) with regard to PV. Let $B_{\text{PV}}$ denote the steady state of $x_3$. Then, $\bar{x} = \left(\bar{x}_1, \bar{x}_2, B_{\text{PV}} \right) $ must be found, such that $\dot{x} = 0$. Using the structure

\begin{myequation}
\bar{x} := \left(\bar{x}_1, \bar{x}_2, \bar{x}_3  \right) =  \left( \frac{\alpha}{k_1}, \frac{\alpha}{k_2}, 1  \right) \cdot B_{\text{PV}} ,
\end{myequation}

the conditions $\dot{x}_2 = 0$ and $\dot{x}_3 = 0$ are already fulfilled. We use the right-hand side of $x_1$ with $X_0 = \alpha \cdot B$ to find

\begin{align*}
0 &\overset{!}{=} \beta \cdot \left(X_0 - k_1 \cdot \bar{x}_1 \right) + (1 - \lambda_{\text{PV}}) \cdot Fb(B_{\text{PV}}) \cdot \bar{x}_1 + \lambda_{\text{PV}} \cdot \gamma^{\ast} \cdot \bar{x}_1
\\
&=  \beta \cdot \left(\alpha \cdot B - \alpha \cdot B_{\text{PV}} \right) + (1 - \lambda_{\text{PV}}) \cdot \gamma \cdot \left( 1 - \frac{B_{\text{PV}}}{B} \right) \cdot \frac{\alpha}{k_1} \cdot B_{\text{PV}} + \lambda_{\text{PV}} \cdot \gamma^{\ast} \cdot \frac{\alpha}{k_1} \cdot B_{\text{PV}}
\\
&= \left(B_{\text{PV}}\right)^2 \cdot \left[  - \frac{\alpha}{k_1} \cdot \frac{(1-\lambda_{\text{PV}}) \cdot \gamma }{B}    \right] + B_{\text{PV}} \cdot \left[ \frac{ \alpha  }{k_1} \cdot \left( - \beta \cdot k_1 + (1- \lambda_{\text{PV}})\cdot \gamma + \lambda_{\text{PV}} \cdot \gamma^{\ast} \right) \right] + \alpha \cdot \beta \cdot B
\end{align*}
For $\lambda_{\text{PV}} \neq 1$, this is equivalent to

\begin{myequation}
0 = \left(B_{\text{PV}}\right)^2 + Y \cdot B_{\text{PV}} + Z
\end{myequation}
where

\begin{align*}
Y &= B \cdot \frac {\beta \cdot k_1 - (1- \lambda_{\text{PV}})\cdot \gamma  - \lambda_{\text{PV}} \cdot \gamma^{\ast}}{(1-\lambda_{\text{PV}}) \cdot \gamma  }
\\
Z &=  - {B}^2 \cdot \frac{\beta \cdot k_1}{(1-\lambda_{\text{PV}}) \cdot \gamma}
\end{align*}
which results in

\begin{myequation}\label{eq:pq_formula}
B^{PV} = - \frac{Y}{2} \pm \sqrt{ \frac{Y^2}{4}  - Z}
\end{myequation}
As $Z<0$, the square-root expression always exists, and the positive solution is the desired one formulated in Equation (17). For $\lambda_{\text{PV}} = 1$ the squared expression vanishes and it follows the second expression in Equation (1) as

\begin{myequation}
B_{\text{PV}} = B \cdot  \frac{\beta \cdot k_1}{\beta \cdot k_1  - \gamma^{\ast}}
\end{myequation}

\subsubsection*{Continuity of system's steady state}
We now show that when using $\gamma^\ast = \frac{\beta}{10}$, this function is also continuous in $\lambda_{\text{PV}} = 1$. To prove this, we first observe that, with $k_1 = \frac{1}{8}$, it holds that

\begin{myequation}
B_{\text{PV}}(\lambda_{\text{PV}} = 1) = B \cdot \frac{\frac{\beta}{8}}{\frac{\beta}{8} - \frac{\beta}{10}} = 5 \cdot B
\end{myequation}

Therefore, we must prove that

\begin{myequation}
\lim_{\lambda_{\text{PV}} \nearrow 1} \frac{B_{\text{PV}}(\lambda_{\text{PV}})}{B} = \frac{B_{\text{PV}}(1)}{B}	 = 5
\end{myequation}

We also note that the expression for $Y$ simplifies to

\begin{myequation}
\label{equation:reform_y}
Y = B \cdot \frac{\frac{\beta}{8} \left(1 - \frac{4}{5} \cdot \lambda_{\text{PV}}  \right) - \left(1 - \lambda_{\text{PV}} \right) \cdot \gamma   }{\left(1 - \lambda_{\text{PV}} \right) \cdot \gamma}
\end{myequation}

Using this in \eqref{eq:pq_formula} for $\lambda_{\text{PV}} < 1$ results in

\begin{align*}
\frac{B_{\text{PV}}(\lambda_{\text{PV}})}{B} &=  -\frac{\frac{\beta}{8} \left(1 - \frac{4}{5} \cdot \lambda_{\text{PV}}  \right) - \left(1 - \lambda_{\text{PV}} \right) \cdot \gamma   }{2 \cdot\left(1 - \lambda_{\text{PV}} \right) \cdot \gamma} \\
&+ \sqrt{ \left(\frac{\frac{\beta}{8} \left(1 - \frac{4}{5} \cdot \lambda_{\text{PV}}  \right) - \left(1 - \lambda_{\text{PV}} \right) \cdot \gamma   }{2 \cdot\left(1 - \lambda_{\text{PV}} \right) \cdot \gamma} \right)^2 + \frac{\frac{\beta}{8}}{(1 - \lambda_{\text{PV}}) \cdot \gamma}             }
\\
&= -\frac{\frac{\beta}{8} \left(1 - \frac{4}{5} \cdot \lambda_{\text{PV}}  \right) - \left(1 - \lambda_{\text{PV}} \right) \cdot \gamma   }{2 \cdot\left(1 - \lambda_{\text{PV}} \right) \cdot \gamma} 
\\
& + \sqrt{ \frac{ \frac{\beta^2}{64} \left(1 - \frac{4}{5} \cdot \lambda_{\text{PV}}  \right)^2 + \frac{\beta}{4} \cdot \left( 1 + \frac{4}{5} \cdot \lambda_{\text{PV}} \right) \cdot \left( 1  - \lambda_{\text{PV}}\right) \cdot \gamma + \left(1 - \lambda_{\text{PV}} \right)^2 \cdot \gamma^2}{4 \cdot\left(1 - \lambda_{\text{PV}} \right)^2 \cdot \gamma^2}}
\\
&= \frac{1}{2 \cdot \left( 1 - \lambda_{\text{PV}} \right) \cdot  \gamma} \cdot \left[ - \frac{\beta}{8} \cdot \left(1 - \frac{4}{5} \cdot \lambda_{\text{PV}}  \right) + \left( 1 - \lambda_{\text{PV}} \right) \cdot \gamma \right.
\\  &+ \left. \sqrt{\frac{\beta^2}{64} \left(1 - \frac{4}{5} \cdot \lambda_{\text{PV}}  \right)^2 + \frac{\beta}{4} \cdot \left( 1 + \frac{4}{5} \cdot \lambda_{\text{PV}} \right) \cdot \left( 1  - \lambda_{\text{PV}}\right) \cdot \gamma + \left(1 - \lambda_{\text{PV}} \right)^2 \cdot \gamma^2} \right]
\end{align*}

Both the numerator and the denominator are zero when $\lambda_{\text{PV}} = 1$. Therefore, L'Hospital's rule can be employed to find the desired limit:

\begin{align*}
\lim_{\lambda_{\text{PV}} \nearrow 1} \frac{B_{\text{PV}}(\lambda_{\text{PV}})}{B} &= \lim_{\lambda_{\text{PV}} \nearrow 1}  \frac{1}{\frac{d}{d\lambda_{\text{PV}}} \left( 2 \cdot \left( 1 - \lambda_{\text{PV}} \right) \cdot  \gamma \right) } \cdot \frac{d}{d\lambda_{\text{PV}}}\left[ - \frac{\beta}{8} \cdot \left(1 - \frac{4}{5} \cdot \lambda_{\text{PV}}  \right) + \left( 1 - \lambda_{\text{PV}} \right) \cdot \gamma \right.
\\  &+ \left. \sqrt{\frac{\beta^2}{64} \left(1 - \frac{4}{5} \cdot \lambda_{\text{PV}}  \right)^2 + \frac{\beta}{4} \cdot \left( 1 + \frac{4}{5} \cdot \lambda_{\text{PV}} \right) \cdot \left( 1  - \lambda_{\text{PV}}\right) \cdot \gamma + \left(1 - \lambda_{\text{PV}} \right)^2 \cdot \gamma^2} \right]
\\
&= \lim_{\lambda_{\text{PV}} \nearrow 1} -\frac{1}{ 2 \cdot \gamma  } \cdot \left[ - \frac{\beta}{10} - \gamma \right.
\\  &+ \left. \frac{\frac{\beta^2}{40} \left(1 - \frac{4}{5} \cdot \lambda_{\text{PV}}  \right)   + \frac{\beta}{5} \cdot \left( 1  - \lambda_{\text{PV}}\right) \cdot \gamma - \frac{\beta}{4} \cdot \left( 1 + \frac{4}{5} \cdot \lambda_{\text{PV}} \right) \cdot \gamma - 2 \cdot \left(1 - \lambda_{\text{PV}} \right) \cdot \gamma^2}{2 \cdot \sqrt{\frac{\beta^2}{64} \left(1 - \frac{4}{5} \cdot \lambda_{\text{PV}}  \right)^2   + \frac{\beta}{4} \cdot \left( 1 + \frac{4}{5} \cdot \lambda_{\text{PV}} \right) \cdot \left( 1  - \lambda_{\text{PV}}\right) \cdot \gamma + \left(1 - \lambda_{\text{PV}} \right)^2 \cdot \gamma^2}} \right]
\\
&= -\frac{1}{ 2 \cdot \gamma  } \cdot \left[ - \frac{\beta}{10} - \gamma  + \frac{\frac{\beta^2}{40} \cdot \frac{1}{5}   + 0 - \frac{\beta}{4} \cdot \frac{9}{5} \cdot \gamma - 0}{2 \cdot \sqrt{\frac{\beta^2}{64} \cdot \frac{1}{25} + 0 + 0}} \right]
\\
&= -\frac{1}{ 2 \cdot \gamma  } \cdot \left[ - \frac{\beta}{10} - \gamma  +  \frac{\beta}{10}  - 9 \cdot \gamma \right] 
\\
&= 5
\end{align*}


% Please see the availability of data guidelines for more information, at https://www.frontiersin.org/about/author-guidelines#AvailabilityofData

%\bibliographystyle{frontiersinSCNS_ENG_HUMS} % for Science, Engineering and Humanities and Social Sciences articles, for Humanities and Social Sciences articles please include page numbers in the in-text citations
\bibliographystyle{frontiersinHLTH&FPHY} % for Health, Physics and Mathematics articles
\bibliography{appendix}
\vfill
%\bibliography{extra}
%%% Make sure to upload the bib file along with the tex file and PDF
%%% Please see the test.bib file for some examples of references


\end{document}
