# Supplementary material for: Optimized and Personalized Phlebotomy Schedules for Patients Suffering From Polycythemia Vera
Source: Front Physiol. 2020 Apr 17;11:328. doi: 10.3389/fphys.2020.00328 (PMC7180210; doi:10.3389/fphys.2020.00328)
Supplement: Supplementary file 2 [file Table_1.XLSX]

## Sheet: Sheet1
Patient 01
sex	m
height [cm]	175
weight [kg]	78
BV Nadler [ml]	5081.3
Time [d]	0	171	173	178	180	199	203	217	238	252	265	273	294	315	342	371	385	402
Ery [Tpt/l]	5.57	5.63	5.57	5.93	5.93	5.55	4.76	4.72	5.37	5.23	5.42	5.3	5.5	5.48	5.87	5.98	5.64	5.57
Hct	0.52	0.51	0.51	0.553	0.441	0.53	0.457	0.454	0.519	0.499	0.5	0.491	0.472	0.452	0.481	0.473	0.464	0.448
MCH [fmol]	1.91765	1.89904	1.94868	1.94	1.94	1.96	1.97	1.99	1.97	1.91	1.96	1.91	1.69	1.57	1.52	1.44	1.42	1.42
tHb [g]	874.367	875.205	888.515	941.726	941.726	890.466	767.611	768.888	865.982	817.717	869.608	828.662	760.883	704.285	730.382	704.907	655.595	647.458
Phlebotomy [ml]	0	0	0	0	300	500	500	500	500	500	500	500	500	0	500	500	500	0
Chosen for POC	0	1	1	1	1	1	1	1	1	1	1	1	0	0	0	0	0	0
Patient 02
sex	w
height [cm]	172
weight [kg]	69
BV Nadler [ml]	4277.8
Time [d]	0	6	13	19	48.3502	76.2781	80	104.349	146.362	224.344	287.321	296	315	336.317	399.348	490.315	532	573.312	667.307	707.349	751.304	807.313	898.311	996.319	1092.31	1183.31	1274.32	1365.32	1390	1392	1399	1462.31	1483	1518.31	1560.34	1568	1570	1602.32	1486	1644.35	1644.36	1707.31	1771.32	1843.39	1893.38	1949.36	2005.36	2103.4	2201.44
Ery [Tpt/l]	6.62	6.79	7.03		6.43	5.92		6.11	6.29	6.76	6.45		6.34	6.34	6.05	6.52		6.82	6.85	6.84	6.28	6.38	5.97	6.7	6.47	6.32	6.39	6.83	3.9	4	4.1	5.7	6	6.5	6.32			6.67		5.9	5.96	6.34	6.23	6.83	6.41	6.79	6.39	6.41	5.61
Hct	0.48	0.49	0.539	0.42	0.489	0.425	0.41	0.423	0.433	0.476	0.456	0.4	0.41	0.438	0.408	0.421	0.41	0.508	0.494	0.491	0.45	0.445	0.407	0.485	0.453	0.441	0.442	0.459	0.28	0.28	0.29	0.394	0.36	0.501	0.485			0.476		0.378	0.382	0.439	0.443	0.489	0.44	0.486	0.434	0.458	0.439
MCH [fmol]	1.47	1.47	1.41		1.45	1.33		1.33	1.32	1.26	1.27		1.28	1.29	1.32	1.25		1.36	1.34	1.33	1.32	1.29	1.22	1.28	1.24	1.27	1.3	1.24	1.33	1.32	1.3	1.09	1.04	1.28	1.31			1.2		1.15	1.15	1.14	1.22	1.26	1.23	1.22	1.21	1.25	1.45
tHb [g]	670.645	687.867	683.112		642.535	542.614		560.029	572.193	586.996	564.522		559.264	563.633	550.36	561.662		639.206	632.576	626.939	571.283	567.189	501.94	591.02	552.896	553.144	572.482	583.66	357.465	363.874	367.32	428.173	430.033	573.378	570.566			551.601		467.592	472.348	498.095	523.8	593.074	543.351	570.883	532.849	552.186	560.594
Phlebotomy [ml]	0	0	500	0	500	0	0	0	0	500	0	0	0	0	0	0	0	500	500	0	500	500	0	500	500	0	0	0	0	0	0	0	0	500	500	0	0	500	0	0	0	0	0	500	0	500	0	0	0
Chosen for POC	0	0	0	0	0	0	0	0	0	0	0	0	0	0	0	0	0	0	0	0	0	0	0	0	0	0	0	0	0	0	0	0	0	0	1	1	1	1	1	1	1	1	1	1	1	1	0	0	0
Patient 03
sex	w
height [cm]	164
weight [kg]	84
BV Nadler [ml]	4532.8
Time [d]	0	20	202.368	280.378	462.38	644.427	833.396	1044.41	1192	1196.42	1287.4	1378.4	1434.42	1525.42	1590	1616.41	1702.41	1742.39	1771	1800.39	1811	1876	1905.38	1962	1989.36	2013	2056	2080.38	2136	2171.38	2196	2227	2255.39	2295	2297.39	2297.58	2337	2353.38	2395	2402.41	2429	2471.42	2508	2514.4	2541	2574.47	2616.45	2652	2672.41
Ery [Tpt/l]	6.79	7.15	6.66	7.24	6.89	7.27	6.99	7	7.25	7.18	7.17	7.47	6.87	7.88	6.72	7.42	7.48	7	6.48	6.9	6.59	6.71	7.31	6.41	6.63	7.11	6.85	7.67	6.73	7	6.77	7.05	7.18	6.94	7.19	7.22	6.75	6.72	7.27	7.28	6.57	7.22	6.87	7.03	6.71	7.4	7.22	6.99	7.45
Hct	0.45	0.507	0.459	0.496	0.444	0.474	0.445	0.451	0.44	0.482	0.437	0.496	0.448	0.542	0.42	0.52	0.505	0.47	0.39	0.451	0.39	0.4	0.478	0.38	0.438	0.42	0.41	0.497	0.39	0.461	0.4	0.41	0.483	0.41	0.451	0.481	0.4	0.428	0.43	0.461	0.38	0.478	0.39	0.467	0.39	0.502	0.434	0.4	0.448
MCH [fmol]	1.23499	1.23	1.23	1.2	1.18	1.21	1.19	1.18	1.11087	1.23	1.15	1.18	1.21	1.15	1.11087	1.19	1.12	1.11	1.07984	1.1	1.06123	1.05502	1.05	1.05502	1.07	1.04881	1.07984	1.12	1.04881	1.11	1.01778	1.04881	1.1	1.07364	1.13	1.09	1.06743	1.1	1.04881	1.09	1.05502	1.07	1.01158	1.07	1.04261	1.07	1.03	1.04881	1.06
tHb [g]	612.34	642.198	598.187	634.421	593.689	642.359	607.41	603.168	588.113	644.893	602.109	643.666	607.016	661.732	545.12	644.776	611.755	567.387	510.968	554.242	510.683	516.941	560.486	493.829	518.03	544.535	540.144	627.294	515.432	567.387	503.156	539.94	576.733	544.096	593.288	574.674	526.141	539.784	556.789	579.45	506.156	564.13	507.474	549.284	510.86	578.194	543.041	535.345	576.66
Phlebotomy [ml]	0	500	0	500	0	500	0	500	0	500	0	500	0	500	0	500	500	500	0	500	0	0	500	0	0	0	0	500	0	500	0	0	500	0	500	0	0	0	0	500	0	500	0	500	0	500	0	0	0
Chosen for POC	0	0	0	0	0	0	0	0	0	0	0	0	0	0	0	0	0	0	0	0	0	0	0	0	0	0	0	0	1	1	1	1	1	1	1	1	1	1	1	1	1	1	1	1	1	1	1	1	1
[truncated: 24 more columns]
